# Supplementary material for: Synovial Fluid Biomarker Profile After Intra-Articular Administration of Neosaxitoxin in Horses: A Feasibility Study
Source: Animals (Basel). 2025 Aug 21;15(16):2453. doi: 10.3390/ani15162453 (PMC12382866; doi:10.3390/ani15162453)
Supplement: Supplementary file 1 [file animals-15-02453-s001.zip]

Archive with 1 entries (1 files):
- animals-3763324-supplementary.pdf
